# Supplementary material for: Assessment of knowledge and perception of prescribers towards rational medicine use in the Ashanti Region of Ghana
Source: PLoS One. 2024 Oct 31;19(10):e0308406. doi: 10.1371/journal.pone.0308406 (PMC11527319; doi:10.1371/journal.pone.0308406)
Supplement: S1 Dataset — (XLSX) [file pone.0308406.s002.xlsx]

## Sheet: RUM Prescriber Data
Gender	Age	Marital_status	Hospital_level	Cadre_of_prescriber	Employment_status	Years_as_prescriber	Years_as_prescriber_this_hosp	Drug_bulletin	Bulletin_Update_Frequency	STG	BNF	Medscape	Drug_bulleting_from_hospital	Other	Reference_source_availability	Awareness_of_DTC	Any_updates_from_DTC	Awareness_of_RUM_Survey	Know_about_survey_findings	Any_RUM_training	Knowledge_score	Q25	Q26	Q27	Q28	Q29	Q30
male	42	married	Primary	Nurse presciber	Permanent	More than 10years	3years or less	Yes	Never	Yes	No	No	No	No	Yes	No	No	No	No	Yes	81.8	Strongly agree	Strongly agree	Strongly agree	Strongly agree	Strongly agree	Strongly agree
female	36	married	Primary	Nurse presciber	Permanent	More_than 6 to 10years	3years or less	No	Never	Yes	No	No	No	No	Yes	No	No	No	No	No	54.5	Strongly agree	Strongly agree	Neutral	Strongly agree	Neutral	Agree
female	35	Single	Primary	Nurse presciber	Permanent	3years or less	3years or less	Yes	Quartely	Yes	No	No	Yes	No	Yes	Yes	No	No	No	No	45.5	Strongly agree	Strongly agree	Strongly agree	Strongly agree	Strongly agree	Strongly agree
male	28	married	Primary	others	Permanent	3years or less	3years or less	No	Never	No	Yes	Yes	No	No	No	No	No	No	No	No	72.7	Neutral	Agree	Strongly agree	Neutral	Disagree	Neutral
female	30	married	Primary	MO	Permanent	More_than 3 to 6years	3years or less	No	Never	No	Yes	Yes	No	No	No	Yes	Yes	No	No	No	81.8	Strongly agree	Strongly agree	Strongly agree	Strongly agree	Strongly agree	Strongly agree
female	29	married	Primary	MO	Permanent	More_than 3 to 6years	3years or less	No	Never	Yes	Yes	Yes	No	No	Yes	Yes	Yes	Yes	Yes	Yes	90.9	Strongly agree	Strongly agree	Strongly agree	Strongly agree	Strongly agree	Strongly agree
male	34	married	Primary	PA intern	Trainee	3years or less	3years or less	Yes	monthly	Yes	No	No	No	No	Yes	No	No	No	No	No	63.6	Strongly agree	Strongly agree	Strongly agree	Strongly agree	Strongly agree	Strongly agree
male	55	married	Primary	MO	Permanent	More than 10years	More_than 3 to 6years	Yes	annually	Yes	Yes	No	Yes	No	Yes	Yes	No	Yes	Yes	No	100	Strongly agree	Strongly agree	Strongly agree	Strongly agree	Strongly agree	Strongly agree
female	35	married	Primary	Nurse presciber	Permanent	3years or less	3years or less	No	annually	No	No	No	No	Yes	No	No	No	No	No	No	36.4	Agree	Strongly agree	Neutral	Disagree	Neutral	Neutral
female	40	married	Primary	Nurse presciber	Permanent	More than 10years	More_than 3 to 6years	Yes	annually	Yes	No	Yes	No	No	No	No	No	No	No	No	54.5	Strongly agree	Strongly agree	Neutral	Neutral	Agree	Strongly agree
male	55	married	Primary	PA	Permanent	More than 10years	More_than 3 to 6years	Yes	monthly	Yes	Yes	Yes	Yes	No	Yes	No	No	No	No	No	72.7	Strongly agree	Strongly agree	Strongly agree	Strongly agree	Strongly agree	Strongly agree
female	35	married	Primary	PA	Permanent	3years or less	3years or less	Yes	Quartely	Yes	Yes	Yes	Yes	No	Yes	No	No	No	No	No	81.8	Strongly agree	Strongly agree	Strongly agree	Strongly agree	Strongly agree	Strongly agree
female	22	Single	Primary	PA intern	Trainee	3years or less	3years or less	No	Never	Yes	No	Yes	No	No	No	No	No	No	No	No	36.4	Strongly agree	Neutral	Strongly agree	Disagree	Neutral	Disagree
female	41	married	Primary	PA	Permanent	More_than 3 to 6years	More_than 3 to 6years	Yes	Quartely	Yes	No	No	No	No	Yes	No	No	No	No	No	72.7	Strongly agree	Strongly agree	Strongly agree	Strongly agree	Strongly agree	Strongly agree
male	28	Single	Primary	MO	Trainee	3years or less	3years or less	Yes	Never	Yes	No	No	Yes	No	Yes	No	No	Yes	Yes	Yes	81.8	Strongly agree	Strongly agree	Strongly agree	Strongly agree	Strongly agree	Strongly agree
female	55	married	Primary	PA	Permanent	More than 10years	More_than 6 to 10years	Yes	Quartely	Yes	Yes	No	Yes	No	Yes	No	No	No	No	No	63.6	Strongly agree	Strongly agree	Strongly agree	Strongly agree	Strongly agree	Strongly agree
male	30	married	Primary	MO	Permanent	More_than 6 to 10years	3years or less	No	Never	No	No	Yes	No	No	Yes	No	No	No	No	No	72.7	Strongly agree	Strongly agree	Strongly agree	Strongly agree	Strongly agree	Strongly agree
male	33	married	Primary	MO	Permanent	More_than 6 to 10years	More_than 3 to 6years	No	Never	Yes	No	Yes	No	Yes	No	No	No	No	No	No	81.8	Strongly agree	Strongly agree	Strongly agree	Strongly agree	Strongly agree	Strongly agree
female	35	married	Primary	MO	Permanent	More_than 6 to 10years	More_than 6 to 10years	Yes	Quartely	Yes	Yes	No	Yes	No	Yes	No	No	No	No	No	63.6	Strongly agree	Strongly agree	Neutral	Agree	Neutral	Strongly agree
male	52	married	Primary	MO	Permanent	More than 10years	More than 10years	Yes	monthly	Yes	Yes	Yes	No	No	Yes	Yes	Yes	No	No	Yes	90.9	Strongly agree	Strongly agree	Strongly agree	Strongly agree	Strongly agree	Strongly agree
female	30	Single	Primary	Nurse presciber	Permanent	More_than 3 to 6years	More_than 3 to 6years	Yes	Quartely	No	No	No	Yes	No	Yes	Yes	No	Yes	No	No	36.4	Strongly agree	Strongly agree	Strongly agree	Strongly agree	Strongly agree	Strongly agree
female	39	married	Primary	Nurse presciber	Permanent	More_than 6 to 10years	More_than 3 to 6years	Yes	Quartely	No	No	No	Yes	No	Yes	Yes	No	Yes	No	No	45.5	Strongly agree	Strongly agree	Strongly agree	Strongly agree	Strongly agree	Strongly agree
male	38	married	Primary	PA	Permanent	More_than 6 to 10years	More_than 6 to 10years	Yes	annually	Yes	No	No	No	No	Yes	Yes	No	No	No	Yes	72.7	Strongly agree	Strongly agree	Strongly agree	Strongly agree	Strongly agree	Strongly agree
male	35	married	Primary	PA	Permanent	More_than 6 to 10years	More_than 3 to 6years	Yes	Never	Yes	No	No	Yes	No	Yes	Yes	No	No	No	No	90.9	Strongly agree	Strongly agree	Strongly agree	Strongly agree	Strongly agree	Strongly agree
male	38	married	Primary	Nurse presciber	Permanent	More than 10years	3years or less	Yes	monthly	Yes	No	Yes	Yes	No	Yes	Yes	Yes	Yes	Yes	Yes	81.8	Strongly agree	Strongly agree	Strongly agree	Strongly agree	Strongly agree	Strongly agree
male	30	Single	Primary	PA	Permanent	More_than 3 to 6years	3years or less	Yes	monthly	Yes	No	Yes	No	No	Yes	No	No	No	No	No	90.9	Strongly agree	Strongly agree	Strongly agree	Strongly agree	Strongly agree	Strongly agree
male	42	married	Primary	MO	Permanent	More than 10years	More_than 3 to 6years	Yes	annually	Yes	Yes	No	No	No	No	Yes	Yes	No	No	Yes	72.7	Strongly agree	Strongly agree	Strongly agree	Strongly agree	Strongly agree	Strongly agree
female	36	married	Primary	PA	Permanent	More_than 6 to 10years	3years or less	Yes	monthly	Yes	Yes	Yes	Yes	No	No	Yes	Yes	Yes	Yes	No	81.8	Strongly agree	Strongly agree	Strongly agree	Strongly agree	Strongly agree	Strongly agree
male	26	married	Primary	PA	Trainee	3years or less	3years or less	Yes	monthly	Yes	No	Yes	No	No	No	No	No	No	No	No	63.6	Strongly agree	Strongly agree	Agree	Neutral	Neutral	Strongly agree
male	43	married	Primary	PA	Permanent	3years or less	3years or less	Yes	annually	Yes	Yes	No	Yes	No	No	No	No	No	No	No	72.7	Strongly agree	Neutral	Strongly agree	Neutral	Agree	Strongly agree
male	36	married	Primary	PA	Permanent	More_than 6 to 10years	3years or less	Yes	monthly	Yes	No	No	Yes	Yes	No	No	No	No	No	No	90.9	Strongly agree	Neutral	Strongly agree	Agree	Neutral	Strongly agree
female	30	married	Primary	PA	Permanent	3years or less	3years or less	Yes	monthly	Yes	No	No	No	No	No	No	No	No	No	No	72.7	Strongly agree	Neutral	Agree	Strongly agree	Neutral	Strongly agree
male	37	married	Primary	others	Permanent	3years or less	3years or less	Yes	Quartely	No	No	No	No	Yes	No	No	No	Yes	Yes	Yes	100	Strongly agree	Strongly agree	Strongly agree	Strongly agree	Strongly agree	Strongly agree
male	29	married	Primary	MO	Permanent	3years or less	3years or less	Yes	monthly	No	No	Yes	No	No	Yes	No	No	Yes	Yes	Yes	81.8	Neutral	Strongly agree	Strongly agree	Neutral	Agree	Strongly agree
female	32	married	Primary	MO	Permanent	More_than 3 to 6years	More_than 3 to 6years	Yes	monthly	No	Yes	No	Yes	No	Yes	Yes	Yes	Yes	Yes	No	100	Strongly agree	Strongly agree	Strongly agree	Strongly agree	Strongly agree	Strongly agree
female	40	Single	Primary	PA	Permanent	More_than 6 to 10years	More_than 6 to 10years	Yes	monthly	No	No	No	No	Yes	Yes	Yes	No	No	No	No	90.9	Strongly agree	Strongly agree	Strongly agree	Strongly agree	Strongly agree	Strongly agree
male	23	Single	Primary	PA intern	Trainee	3years or less	3years or less	Yes	Quartely	Yes	No	Yes	Yes	No	Yes	No	No	No	No	Yes	72.7	Neutral	Strongly agree	Strongly agree	Agree	Neutral	Strongly agree
male	32	married	Primary	PA	Permanent	More_than 6 to 10years	More_than 6 to 10years	Yes	monthly	Yes	Yes	No	No	No	Yes	Yes	Yes	No	No	Yes	81.8	Strongly agree	Strongly agree	Strongly agree	Strongly agree	Strongly agree	Strongly agree
male	24	Single	Primary	PA intern	Trainee	3years or less	3years or less	Yes	Quartely	Yes	No	No	Yes	No	Yes	Yes	Yes	Yes	No	Yes	72.7	Neutral	Strongly agree	Agree	Strongly agree	Neutral	Strongly agree
female	37	married	Primary	PA	Permanent	More_than 3 to 6years	More_than 3 to 6years	Yes	monthly	No	No	No	Yes	No	Yes	Yes	Yes	Yes	Yes	Yes	72.7	Strongly agree	Strongly agree	Strongly agree	Strongly agree	Strongly agree	Strongly agree
male	25	Single	Primary	PA intern	Trainee	3years or less	3years or less	Yes	Quartely	Yes	No	Yes	Yes	Yes	Yes	No	No	No	No	Yes	72.7	Strongly agree	Agree	Strongly agree	Neutral	Neutral	Strongly agree
male	25	Single	Primary	PA intern	temporal	3years or less	3years or less	Yes	Quartely	Yes	No	Yes	Yes	No	Yes	No	No	No	No	Yes	63.6	Strongly agree	Agree	Neutral	Strongly agree	Neutral	Strongly agree
male	40	married	Primary	MO	Permanent	3years or less	3years or less	Yes	monthly	Yes	Yes	Yes	Yes	No	No	Yes	Yes	Yes	Yes	Yes	90.9	Strongly agree	Strongly agree	Strongly agree	Strongly agree	Strongly agree	Strongly agree
male	54	Single	Primary	PA	Trainee	3years or less	3years or less	Yes	Quartely	Yes	Yes	Yes	Yes	No	Yes	Yes	Yes	Yes	Yes	No	81.8	Strongly disagree	Neutral	Neutral	Agree	Neutral	Strongly disagree
male	35	Single	Primary	PA intern	Trainee	3years or less	3years or less	Yes	monthly	Yes	No	No	No	No	Yes	No	No	No	No	No	54.5	Strongly agree	Agree	Neutral	Neutral	Strongly agree	Strongly agree
male	30	Single	Primary	MO	Permanent	More_than 3 to 6years	3years or less	No	Never	No	Yes	Yes	No	No	Yes	Yes	Yes	No	No	No	81.8	Strongly agree	Strongly agree	Strongly agree	Strongly agree	Strongly agree	Strongly agree
male	36	married	Primary	PA intern	Permanent	3years or less	3years or less	No	annually	No	No	No	Yes	No	No	Yes	Yes	No	No	No	63.6	Agree	Strongly agree	Strongly agree	Neutral	Neutral	Strongly agree
female	29	Single	Primary	others	Permanent	3years or less	3years or less	No	Never	No	No	No	No	No	No	No	No	No	No	No	54.5	Agree	Strongly agree	Neutral	Strongly agree	Neutral	Strongly agree
female	35	married	Primary	others	Permanent	More_than 6 to 10years	More_than 3 to 6years	No	Never	Yes	No	No	No	Yes	Yes	No	No	No	No	No	72.7	Agree	Neutral	Strongly agree	Strongly agree	Neutral	Strongly agree
male	31	Single	Primary	PA	Permanent	More_than 3 to 6years	3years or less	No	Never	Yes	Yes	No	No	No	No	Yes	No	Yes	Yes	Yes	90.9	Strongly agree	Strongly agree	Strongly agree	Strongly agree	Strongly agree	Strongly agree
male	47	married	Primary	others	Permanent	More_than 3 to 6years	More_than 3 to 6years	Yes	Quartely	No	No	No	Yes	No	Yes	No	No	No	No	No	54.5	Agree	Neutral	Strongly agree	Neutral	Strongly agree	Strongly agree
male	34	married	Primary	others	Permanent	More_than 6 to 10years	More_than 6 to 10years	No	Never	Yes	No	No	No	Yes	Yes	Yes	Yes	No	No	Yes	63.6	Agree	Neutral	Neutral	Strongly agree	Strongly agree	Strongly agree
male	35	married	Primary	PA	Permanent	3years or less	3years or less	No	Never	Yes	No	Yes	No	Yes	Yes	Yes	No	Yes	Yes	No	81.8	Neutral	Agree	Strongly agree	Strongly agree	Neutral	Strongly agree
female	22	Single	Primary	PA intern	Trainee	3years or less	3years or less	Yes	Quartely	No	Yes	No	No	No	No	Yes	Yes	Yes	Yes	Yes	72.7	Strongly agree	Strongly agree	Strongly agree	Strongly agree	Strongly agree	Strongly agree
female	39	married	Primary	PA	Permanent	More_than 6 to 10years	More_than 6 to 10years	Yes	Quartely	No	No	Yes	No	No	No	Yes	Yes	Yes	Yes	Yes	81.8	Strongly agree	Strongly agree	Strongly agree	Strongly agree	Strongly agree	Strongly agree
female	33	married	Primary	Nurse presciber	Permanent	More than 10years	More than 10years	Yes	Quartely	No	No	No	Yes	No	Yes	Yes	Yes	No	No	No	72.7	Strongly agree	Strongly agree	Strongly agree	Strongly agree	Strongly agree	Strongly agree
female	36	married	Primary	PA	Permanent	3years or less	3years or less	Yes	monthly	Yes	No	No	No	No	No	No	No	No	No	No	81.8	Neutral	Neutral	Agree	Strongly disagree	Strongly disagree	Neutral
female	36	married	Primary	MO	Permanent	More_than 6 to 10years	More_than 3 to 6years	Yes	monthly	Yes	Yes	No	Yes	No	Yes	Yes	Yes	Yes	Yes	Yes	90.9	Strongly agree	Strongly agree	Strongly agree	Strongly agree	Strongly agree	Strongly agree
female	32	married	Primary	PA	Permanent	More_than 6 to 10years	More_than 3 to 6years	Yes	Quartely	Yes	Yes	No	Yes	No	Yes	Yes	Yes	Yes	Yes	No	100	Strongly agree	Strongly agree	Strongly agree	Strongly agree	Strongly agree	Strongly agree
female	26	Single	Primary	PA intern	Trainee	3years or less	3years or less	Yes	Quartely	Yes	No	No	No	No	Yes	No	No	No	No	No	81.8	Neutral	Agree	Strongly agree	Neutral	Strongly agree	Strongly agree
female	52	married	Primary	PA	Permanent	More than 10years	More_than 6 to 10years	Yes	Quartely	Yes	No	No	No	No	Yes	Yes	No	No	No	No	45.5	Strongly agree	Strongly agree	Strongly agree	Strongly agree	Strongly agree	Strongly agree
male	46	married	Primary	others	Permanent	More than 10years	3years or less	Yes	Quartely	Yes	No	No	No	No	Yes	Yes	Yes	Yes	Yes	Yes	72.7	Strongly agree	Strongly agree	Strongly agree	Strongly agree	Strongly agree	Strongly agree
female	34	married	Primary	Nurse presciber	Permanent	3years or less	3years or less	Yes	Quartely	Yes	No	Yes	Yes	No	Yes	Yes	Yes	No	No	Yes	63.6	Neutral	Agree	Neutral	Strongly agree	Strongly agree	Strongly agree
male	37	married	Primary	Nurse presciber	Permanent	More_than 6 to 10years	More_than 6 to 10years	Yes	annually	Yes	No	No	No	No	Yes	No	No	No	No	No	81.8	Strongly agree	Agree	Strongly agree	Neutral	Neutral	Strongly agree
female	29	married	Primary	PA	Permanent	More than 10years	More_than 3 to 6years	Yes	Quartely	Yes	No	No	No	No	Yes	Yes	Yes	No	No	No	81.8	Strongly agree	Neutral	Strongly agree	Agree	Neutral	Strongly agree
male	27	Single	Primary	MO intern	Trainee	3years or less	3years or less	Yes	Quartely	Yes	Yes	Yes	No	No	Yes	Yes	No	Yes	Yes	No	54.5	Neutral	Agree	Strongly agree	Neutral	Disagree	Neutral
male	35	Single	Primary	PA	Permanent	More_than 6 to 10years	More_than 6 to 10years	Yes	annually	Yes	No	No	Yes	No	Yes	Yes	Yes	Yes	No	Yes	54.5	Agree	Strongly agree	Strongly agree	Neutral	Neutral	Strongly agree
male	32	Single	Primary	MO	Permanent	3years or less	3years or less	No	annually	No	No	Yes	No	No	No	No	No	No	No	No	45.5	Strongly agree	Neutral	Strongly agree	Disagree	Neutral	Disagree
male	40	Single	Primary	MO	Permanent	3years or less	3years or less	Yes	Never	Yes	Yes	Yes	No	No	No	No	No	No	No	No	90.9	Strongly agree	Strongly agree	Strongly agree	Strongly agree	Strongly agree	Strongly agree
male	26	Single	Primary	PA intern	Trainee	3years or less	3years or less	Yes	annually	Yes	No	Yes	Yes	No	Yes	Yes	No	No	No	No	72.7	Neutral	Agree	Strongly agree	Neutral	Disagree	Neutral
female	23	Single	Primary	PA intern	Trainee	3years or less	3years or less	Yes	annually	Yes	Yes	Yes	No	No	No	No	No	No	No	No	72.7	Agree	Strongly agree	Neutral	Disagree	Neutral	Neutral
female	24	Single	Primary	PA	Trainee	3years or less	3years or less	Yes	annually	Yes	Yes	Yes	No	No	No	No	No	No	No	No	63.6	Neutral	Disagree	Neutral	Disagree	Neutral	Disagree
male	40	Single	Primary	MO	Permanent	3years or less	3years or less	Yes	Quartely	No	Yes	No	No	No	No	No	No	No	No	No	72.7	Strongly agree	Strongly agree	Strongly agree	Strongly agree	Strongly agree	Strongly agree
male	30	married	Primary	MO	Permanent	More than 10years	3years or less	Yes	Quartely	Yes	No	No	No	No	Yes	Yes	Yes	No	No	No	81.8	Neutral	Strongly agree	Strongly agree	Strongly agree	Neutral	Agree
female	35	Single	Primary	MO	Permanent	More_than 3 to 6years	More_than 3 to 6years	No	Never	Yes	Yes	Yes	No	No	No	Yes	No	No	No	No	81.8	Agree	Neutral	Strongly agree	Strongly agree	Neutral	Strongly agree
male	28	Single	Primary	PA intern	Trainee	3years or less	3years or less	No	Never	Yes	Yes	No	No	No	No	Yes	No	No	No	No	90.9	Neutral	Strongly agree	Strongly agree	Neutral	Agree	Strongly agree
male	31	married	Primary	MO	Permanent	More_than 3 to 6years	3years or less	Yes	annually	No	Yes	No	No	No	Yes	Yes	No	No	No	No	63.6	Neutral	Strongly agree	Strongly agree	Agree	Neutral	Strongly agree
male	32	married	Primary	MO	Permanent	More_than 3 to 6years	3years or less	Yes	annually	Yes	Yes	Yes	No	No	Yes	Yes	No	No	No	No	81.8	Strongly agree	Strongly agree	Strongly agree	Strongly agree	Strongly agree	Strongly agree
male	27	Single	Primary	PA intern	Trainee	3years or less	3years or less	Yes	monthly	Yes	Yes	Yes	Yes	No	Yes	No	No	No	No	No	81.8	Agree	Strongly agree	Strongly agree	Neutral	Neutral	Strongly agree
male	34	Single	Primary	PA intern	Permanent	3years or less	3years or less	No	Never	Yes	Yes	Yes	No	No	No	No	No	No	No	No	81.8	Agree	Strongly agree	Neutral	Strongly agree	Neutral	Strongly agree
male	29	Single	Primary	PA	temporal	3years or less	3years or less	Yes	annually	Yes	No	No	No	No	Yes	No	No	No	No	No	81.8	Neutral	Neutral	Neutral	Agree	Strongly disagree	Strongly disagree
male	27	Single	Primary	PA	Permanent	3years or less	3years or less	No	Never	Yes	No	Yes	No	No	No	No	No	No	No	No	100	Strongly agree	Strongly agree	Strongly agree	Strongly agree	Strongly agree	Strongly agree
male	24	Single	Secondary	PA	temporal	3years or less	3years or less	No	Never	Yes	No	No	No	No	Yes	No	No	No	No	No	72.7	Agree	Neutral	Strongly agree	Strongly agree	Neutral	Strongly agree
female	40	married	Secondary	PA	Permanent	More_than 6 to 10years	More_than 6 to 10years	No	Never	No	Yes	No	No	No	Yes	Yes	No	No	No	No	54.5	Strongly agree	Strongly agree	Strongly agree	Strongly agree	Strongly agree	Strongly agree
female	24	Single	Secondary	PA intern	Trainee	3years or less	3years or less	No	Never	Yes	No	Yes	No	No	No	No	No	No	No	No	36.4	Strongly agree	Strongly agree	Strongly agree	Strongly agree	Strongly agree	Strongly agree
female	38	married	Secondary	MO	Permanent	More than 10years	3years or less	Yes	Quartely	No	No	No	Yes	No	Yes	Yes	No	No	No	No	72.7	Strongly agree	Strongly agree	Strongly agree	Strongly agree	Strongly agree	Strongly agree
female	36	Single	Secondary	MO	Permanent	More than 10years	More_than 3 to 6years	Yes	Quartely	No	Yes	Yes	Yes	No	Yes	Yes	No	No	No	No	81.8	Strongly agree	Strongly agree	Strongly agree	Strongly agree	Strongly agree	Strongly agree
male	25	Single	Secondary	MO intern	Trainee	3years or less	3years or less	No	annually	No	No	Yes	No	No	No	No	No	No	No	No	54.5	Neutral	Neutral	Agree	Neutral	Neutral	Agree
male	26	Single	Secondary	MO intern	Trainee	3years or less	3years or less	No	Never	No	No	Yes	No	No	No	No	No	No	No	No	81.8	Strongly agree	Strongly agree	Strongly agree	Strongly agree	Strongly agree	Strongly agree
male	53	Single	Secondary	MO	Permanent	More than 10years	3years or less	No	Never	Yes	No	No	No	No	No	Yes	No	No	No	No	72.7	Strongly agree	Strongly agree	Strongly agree	Strongly agree	Strongly agree	Strongly agree
male	32	married	Secondary	MO	Permanent	3years or less	3years or less	Yes	annually	Yes	No	Yes	No	No	No	No	No	No	No	No	45.5	Strongly agree	Strongly agree	Strongly agree	Strongly agree	Strongly agree	Strongly agree
female	25	Single	Secondary	PA	Trainee	3years or less	3years or less	No	Never	Yes	No	No	No	No	No	No	No	No	No	No	54.5	Agree	Neutral	Strongly agree	Neutral	Strongly agree	Strongly agree
male	27	Single	Secondary	MO intern	Trainee	3years or less	3years or less	No	Never	Yes	Yes	Yes	No	No	No	No	No	No	No	Yes	72.7	Strongly agree	Strongly agree	Strongly agree	Strongly agree	Strongly agree	Strongly agree
male	26	married	Secondary	MO intern	Trainee	3years or less	3years or less	No	Quartely	No	Yes	No	No	No	Yes	No	No	No	No	No	45.5	Agree	Neutral	Strongly agree	Neutral	Strongly agree	Strongly agree
male	30	Single	Secondary	MO	Permanent	More_than 3 to 6years	3years or less	Yes	Quartely	No	No	No	Yes	No	Yes	Yes	Yes	Yes	Yes	Yes	63.6	Strongly agree	Strongly agree	Strongly agree	Strongly agree	Strongly agree	Strongly agree
male	55	married	Secondary	MO	Permanent	More than 10years	More than 10years	Yes	Never	Yes	No	No	Yes	No	Yes	Yes	Yes	No	No	No	100	Strongly agree	Strongly agree	Strongly agree	Strongly agree	Strongly agree	Strongly agree
female	33	married	Secondary	PA	Permanent	3years or less	3years or less	Yes	annually	Yes	No	Yes	Yes	No	No	No	No	No	No	No	63.6	Neutral	Strongly agree	Agree	Disagree	Agree	Disagree
female	20	Single	Secondary	MO intern	Trainee	3years or less	3years or less	Yes	Never	No	No	Yes	No	No	Yes	No	No	No	No	No	54.5	Strongly agree	Neutral	Strongly agree	Disagree	Neutral	Disagree
male	28	Single	Secondary	MO	Permanent	3years or less	3years or less	Yes	annually	No	No	Yes	No	Yes	No	No	No	No	No	No	54.5	Strongly agree	Strongly agree	Strongly agree	Strongly agree	Strongly agree	Strongly agree
female	39	married	Secondary	PA	Permanent	More_than 6 to 10years	More_than 3 to 6years	Yes	Quartely	Yes	No	Yes	No	No	No	Yes	No	No	No	No	72.7	Neutral	Agree	Strongly agree	Strongly agree	Neutral	Strongly agree
male	36	Single	Primary	MO	Permanent	More_than 3 to 6years	3years or less	Yes	monthly	Yes	Yes	No	Yes	No	Yes	Yes	Yes	Yes	Yes	No	81.8	Strongly agree	Strongly agree	Strongly agree	Strongly agree	Strongly agree	Strongly agree
male	45	Single	Primary	others	temporal	3years or less	3years or less	Yes	Quartely	Yes	No	No	No	No	Yes	No	No	No	No	No	45.5	Strongly agree	Strongly agree	Strongly agree	Strongly agree	Strongly agree	Strongly agree
male	26	Single	Primary	Nurse presciber	Permanent	3years or less	3years or less	Yes	monthly	No	No	Yes	No	Yes	No	Yes	Yes	No	No	Yes	45.5	Agree	Neutral	Neutral	Agree	Neutral	Neutral
female	34	Single	Primary	PA intern	Trainee	3years or less	3years or less	Yes	Never	Yes	No	No	No	No	No	No	No	No	No	No	54.5	Disagree	Disagree	Strongly disagree	Strongly disagree	Disagree	Disagree
male	27	Single	Primary	PA	temporal	3years or less	3years or less	Yes	Quartely	No	No	Yes	No	No	Yes	No	No	Yes	No	Yes	72.7	Neutral	Agree	Strongly agree	Neutral	Strongly agree	Strongly agree
male	39	Single	Primary	Nurse presciber	Permanent	More_than 3 to 6years	3years or less	Yes	annually	Yes	No	No	Yes	No	Yes	No	No	No	No	No	63.6	Strongly agree	Strongly agree	Strongly agree	Strongly agree	Strongly agree	Strongly agree
male	51	married	Primary	Nurse presciber	Permanent	More than 10years	3years or less	No	Never	Yes	Yes	No	No	No	Yes	Yes	No	Yes	Yes	No	90.9	Strongly agree	Strongly agree	Strongly agree	Strongly agree	Strongly agree	Strongly agree
female	30	married	Primary	PA intern	Trainee	3years or less	3years or less	Yes	monthly	Yes	Yes	Yes	Yes	No	Yes	No	No	No	No	No	81.8	Strongly agree	Strongly agree	Strongly agree	Strongly agree	Strongly agree	Strongly agree
female	41	married	Primary	PA	Permanent	More_than 6 to 10years	More_than 6 to 10years	Yes	monthly	Yes	Yes	No	Yes	No	Yes	Yes	Yes	Yes	Yes	No	90.9	Strongly agree	Strongly agree	Strongly agree	Strongly agree	Strongly agree	Strongly agree
male	43	Single	Primary	PA	Permanent	More_than 3 to 6years	More_than 3 to 6years	Yes	Never	Yes	Yes	Yes	Yes	No	Yes	Yes	Yes	Yes	Yes	Yes	54.5	Agree	Neutral	Neutral	Strongly agree	Strongly agree	Strongly agree
male	23	Single	Primary	PA intern	Trainee	3years or less	3years or less	Yes	annually	Yes	No	Yes	No	No	Yes	No	No	No	No	No	72.7	Strongly agree	Strongly agree	Agree	Neutral	Neutral	Strongly agree
male	30	Single	Primary	MO	Permanent	3years or less	3years or less	Yes	monthly	No	No	Yes	No	No	Yes	Yes	Yes	No	No	Yes	72.7	Strongly agree	Strongly agree	Strongly agree	Strongly agree	Strongly agree	Strongly agree
female	38	married	Primary	MO	Permanent	More than 10years	3years or less	Yes	Quartely	Yes	Yes	No	Yes	No	Yes	Yes	Yes	Yes	Yes	Yes	81.8	Strongly agree	Strongly agree	Strongly agree	Strongly agree	Strongly agree	Strongly agree
female	32	married	Primary	PA intern	Trainee	3years or less	3years or less	Yes	Quartely	Yes	No	No	No	No	Yes	Yes	No	Yes	Yes	No	81.8	Strongly agree	Strongly agree	Strongly agree	Strongly agree	Strongly agree	Strongly agree
male	35	married	Primary	PA	Permanent	3years or less	3years or less	Yes	Quartely	Yes	Yes	No	Yes	No	Yes	Yes	No	Yes	Yes	No	90.9	Strongly agree	Strongly agree	Strongly agree	Strongly agree	Strongly agree	Strongly agree
female	25	Single	Primary	PA intern	temporal	3years or less	3years or less	Yes	Quartely	Yes	No	Yes	No	No	Yes	Yes	No	Yes	No	No	81.8	Strongly agree	Strongly agree	Strongly agree	Strongly agree	Strongly agree	Strongly agree
female	28	Single	Primary	PA intern	Trainee	3years or less	3years or less	Yes	Quartely	Yes	No	No	Yes	No	Yes	Yes	No	Yes	No	No	81.8	Strongly agree	Strongly agree	Strongly agree	Strongly agree	Strongly agree	Strongly agree
female	42	married	Primary	PA	Permanent	More_than 6 to 10years	More than 10years	Yes	Quartely	Yes	Yes	No	Yes	No	Yes	No	No	Yes	Yes	No	90.9	Strongly agree	Strongly agree	Strongly agree	Strongly agree	Strongly agree	Strongly agree
male	36	married	Primary	MO	Permanent	More_than 3 to 6years	3years or less	Yes	monthly	Yes	Yes	Yes	Yes	Yes	Yes	Yes	Yes	Yes	Yes	Yes	90.9	Strongly agree	Strongly agree	Strongly agree	Strongly agree	Strongly agree	Strongly agree
male	40	Single	Primary	MO intern	Permanent	More than 10years	3years or less	No	Quartely	Yes	Yes	No	No	No	Yes	Yes	Yes	Yes	Yes	No	90.9	Strongly agree	Strongly agree	Strongly agree	Strongly agree	Strongly agree	Strongly agree
male	29	Single	Primary	MO	Permanent	3years or less	3years or less	Yes	monthly	Yes	Yes	Yes	Yes	No	No	No	No	No	No	No	81.8	Strongly agree	Neutral	Strongly agree	Agree	Neutral	Strongly agree
male	37	married	Primary	Nurse presciber	Permanent	More_than 6 to 10years	More_than 6 to 10years	Yes	Quartely	Yes	Yes	Yes	Yes	No	Yes	Yes	Yes	Yes	Yes	No	72.7	Agree	Strongly agree	Strongly agree	Neutral	Neutral	Strongly agree
female	33	married	Primary	Nurse presciber	Permanent	3years or less	3years or less	Yes	Quartely	Yes	No	No	Yes	No	Yes	Yes	No	No	No	No	81.8	Strongly agree	Strongly agree	Strongly agree	Strongly agree	Strongly agree	Strongly agree
male	35	married	Primary	PA	Permanent	More_than 3 to 6years	3years or less	Yes	Quartely	Yes	No	Yes	Yes	Yes	Yes	Yes	No	No	No	No	45.5	Agree	Neutral	Strongly agree	Strongly agree	Neutral	Strongly agree
male	33	Single	Primary	others	Permanent	3years or less	3years or less	Yes	Quartely	No	Yes	No	No	No	No	No	No	No	No	No	81.8	Disagree	Neutral	Neutral	Neutral	Disagree	Disagree
male	38	married	Primary	PA	Permanent	More_than 3 to 6years	More_than 3 to 6years	Yes	Quartely	Yes	Yes	Yes	Yes	No	Yes	Yes	Yes	Yes	Yes	Yes	45.5	Agree	Strongly agree	Disagree	Neutral	Neutral	Neutral
male	28	Single	Primary	others	Permanent	3years or less	3years or less	Yes	Never	No	No	No	No	No	No	No	No	Yes	No	No	45.5	Strongly agree	Strongly agree	Strongly agree	Strongly agree	Strongly agree	Strongly agree
male	41	married	Primary	MO	Permanent	More than 10years	More_than 6 to 10years	Yes	Quartely	No	Yes	Yes	Yes	No	Yes	Yes	Yes	No	No	No	81.8	Strongly agree	Strongly agree	Strongly agree	Strongly agree	Strongly agree	Strongly agree
female	25	Single	Primary	PA	Trainee	3years or less	3years or less	Yes	Never	No	Yes	No	No	No	No	No	No	No	No	No	90.9	Strongly agree	Strongly agree	Strongly agree	Strongly agree	Strongly agree	Strongly agree
male	27	Single	Primary	PA intern	Trainee	3years or less	3years or less	Yes	monthly	Yes	Yes	Yes	Yes	No	Yes	Yes	Yes	No	No	No	81.8	Agree	Neutral	Strongly agree	Neutral	Strongly agree	Strongly agree
female	36	married	Primary	others	Permanent	More_than 6 to 10years	More_than 3 to 6years	Yes	Quartely	No	Yes	No	Yes	No	Yes	Yes	Yes	No	No	No	63.6	Strongly agree	Strongly agree	Strongly agree	Strongly agree	Strongly agree	Strongly agree
male	25	Single	Primary	PA intern	Trainee	3years or less	3years or less	Yes	Quartely	Yes	Yes	Yes	Yes	No	Yes	No	No	No	No	No	90.9	Strongly agree	Strongly agree	Strongly agree	Strongly agree	Strongly agree	Strongly agree
female	32	married	Primary	MO	Permanent	More_than 3 to 6years	3years or less	Yes	Quartely	Yes	Yes	No	Yes	No	Yes	No	No	No	No	No	54.5	Strongly agree	Strongly agree	Strongly agree	Strongly agree	Strongly agree	Strongly agree
female	35	Single	Primary	Nurse presciber	Permanent	3years or less	3years or less	Yes	annually	No	No	No	Yes	Yes	Yes	No	No	No	No	Yes	72.7	Strongly agree	Strongly agree	Strongly agree	Strongly agree	Strongly agree	Strongly agree
female	26	Single	Primary	PA	Trainee	3years or less	3years or less	Yes	Quartely	Yes	No	Yes	Yes	No	Yes	No	No	No	No	No	90.9	Strongly agree	Strongly agree	Strongly agree	Strongly agree	Strongly agree	Strongly agree
male	32	married	Primary	Nurse presciber	Permanent	More_than 3 to 6years	More_than 3 to 6years	Yes	Quartely	Yes	No	No	Yes	No	Yes	Yes	Yes	Yes	Yes	Yes	81.8	Strongly agree	Neutral	Strongly agree	Agree	Neutral	Strongly agree
female	35	widowed	Primary	PA	Permanent	More_than 6 to 10years	More_than 6 to 10years	Yes	Quartely	Yes	Yes	No	Yes	No	Yes	Yes	No	Yes	Yes	Yes	72.7	Strongly agree	Strongly agree	Strongly agree	Strongly agree	Strongly agree	Strongly agree
female	30	married	Primary	MO	Permanent	3years or less	3years or less	No	Quartely	Yes	Yes	Yes	No	No	Yes	No	No	No	No	No	36.4	Strongly agree	Strongly agree	Strongly agree	Strongly agree	Strongly agree	Strongly agree
female	28	married	Primary	MO	Permanent	3years or less	3years or less	Yes	Never	No	No	Yes	No	No	No	No	No	No	No	No	36.4	Agree	Neutral	Strongly agree	Strongly agree	Neutral	Strongly agree
male	29	Single	Primary	MO	Permanent	3years or less	3years or less	Yes	Quartely	Yes	No	Yes	Yes	No	Yes	No	No	No	No	No	72.7	Neutral	Strongly agree	Strongly agree	Neutral	Agree	Strongly agree
female	27	married	Primary	PA	Permanent	3years or less	3years or less	Yes	Quartely	Yes	No	No	No	No	Yes	No	No	No	No	No	72.7	Neutral	Strongly agree	Strongly agree	Agree	Neutral	Strongly agree
female	39	married	Primary	Nurse presciber	Permanent	More_than 6 to 10years	More_than 3 to 6years	Yes	monthly	Yes	No	No	No	No	Yes	No	No	No	No	No	45.5	Agree	Agree	Neutral	Neutral	Neutral	Neutral
female	35	married	Primary	Nurse presciber	Permanent	3years or less	3years or less	Yes	Quartely	Yes	No	No	No	No	No	Yes	Yes	No	No	No	27.3	Disagree	Disagree	Neutral	Disagree	Neutral	Neutral
female	44	married	Primary	Nurse presciber	Permanent	More than 10years	3years or less	No	Never	No	Yes	No	No	No	Yes	Yes	No	No	No	No	90.9	Strongly agree	Strongly agree	Strongly agree	Strongly agree	Strongly agree	Strongly agree
male	36	married	Primary	others	Permanent	More_than 6 to 10years	More_than 6 to 10years	Yes	Never	No	Yes	No	No	No	Yes	Yes	Yes	Yes	Yes	No	36.4	Agree	Neutral	Strongly agree	Neutral	Strongly agree	Strongly agree
female	23	Single	Primary	PA	Permanent	3years or less	3years or less	No	Never	Yes	No	No	No	No	Yes	No	No	No	No	No	45.5	Agree	Neutral	Strongly agree	Neutral	Strongly agree	Strongly agree
female	30	married	Primary	PA	Permanent	More_than 6 to 10years	3years or less	No	annually	Yes	Yes	Yes	No	No	Yes	Yes	Yes	No	No	No	81.8	Strongly agree	Strongly agree	Strongly agree	Strongly agree	Strongly agree	Strongly agree
female	48	married	Primary	PA	Permanent	More_than 6 to 10years	More_than 6 to 10years	No	Never	Yes	No	No	Yes	No	Yes	No	No	No	No	No	27.3	Neutral	Agree	Neutral	Neutral	Neutral	Agree
female	50	married	Primary	MO	Permanent	3years or less	3years or less	Yes	Quartely	Yes	No	Yes	No	No	Yes	Yes	Yes	No	No	No	90.9	Agree	Neutral	Neutral	Strongly agree	Strongly agree	Strongly agree
male	45	married	Primary	MO	Permanent	More_than 3 to 6years	3years or less	Yes	Quartely	Yes	Yes	Yes	No	No	Yes	Yes	Yes	Yes	Yes	Yes	72.7	Strongly agree	Strongly agree	Strongly agree	Strongly agree	Strongly agree	Strongly agree
female	28	married	Primary	PA	temporal	3years or less	3years or less	Yes	monthly	Yes	Yes	No	No	No	No	Yes	Yes	No	No	No	90.9	Strongly agree	Strongly agree	Strongly agree	Strongly agree	Strongly agree	Strongly agree
female	51	married	Primary	PA intern	temporal	3years or less	3years or less	Yes	monthly	Yes	Yes	No	No	No	No	No	No	Yes	No	No	72.7	Strongly agree	Strongly agree	Strongly agree	Strongly agree	Strongly agree	Strongly agree
female	40	married	Primary	Nurse presciber	Permanent	3years or less	More_than 3 to 6years	No	Never	No	No	Yes	No	No	No	No	No	No	No	No	81.8	Strongly agree	Strongly agree	Strongly agree	Strongly agree	Strongly agree	Strongly agree
female	35	Single	Primary	Nurse presciber	Permanent	3years or less	3years or less	Yes	annually	No	No	No	Yes	No	Yes	No	No	No	No	No	45.5	Strongly agree	Strongly agree	Strongly agree	Strongly agree	Strongly agree	Strongly agree
female	38	married	Primary	PA	Permanent	More_than 3 to 6years	More_than 3 to 6years	Yes	annually	No	No	No	Yes	No	Yes	No	No	No	No	No	54.5	Neutral	Strongly agree	Strongly agree	Agree	Neutral	Strongly agree
male	31	Single	Primary	Nurse presciber	Permanent	More_than 3 to 6years	More_than 3 to 6years	No	Never	Yes	No	No	No	No	No	No	No	No	No	No	54.5	Neutral	Strongly agree	Agree	Strongly agree	Neutral	Strongly agree
male	30	Single	Primary	MO	Permanent	More_than 3 to 6years	3years or less	Yes	annually	Yes	No	Yes	No	No	Yes	No	No	No	No	No	63.6	Strongly agree	Strongly agree	Strongly agree	Strongly agree	Strongly agree	Strongly agree
female	42	married	Primary	MO	Permanent	More_than 6 to 10years	More_than 6 to 10years	No	Never	No	Yes	No	No	No	No	Yes	Yes	Yes	Yes	Yes	90.9	Strongly agree	Strongly agree	Strongly agree	Strongly agree	Strongly agree	Strongly agree
female	40	married	Primary	Nurse presciber	Permanent	More_than 3 to 6years	More_than 3 to 6years	Yes	Never	Yes	Yes	Yes	Yes	No	Yes	Yes	No	No	No	No	90.9	Strongly agree	Strongly agree	Strongly agree	Strongly agree	Strongly agree	Strongly agree
female	50	widowed	Primary	MO	Permanent	More than 10years	More_than 6 to 10years	Yes	monthly	Yes	Yes	Yes	Yes	No	Yes	Yes	Yes	Yes	Yes	No	90.9	Strongly agree	Strongly agree	Strongly agree	Strongly agree	Strongly agree	Strongly agree
male	28	Single	Primary	Nurse presciber	Permanent	3years or less	3years or less	Yes	monthly	Yes	Yes	No	No	No	Yes	No	No	No	No	No	72.7	Agree	Strongly agree	Neutral	Strongly agree	Neutral	Strongly agree
female	36	married	Primary	others	Permanent	More_than 3 to 6years	More_than 3 to 6years	Yes	monthly	Yes	No	No	No	No	Yes	Yes	Yes	Yes	Yes	Yes	54.5	Strongly agree	Strongly agree	Strongly agree	Strongly agree	Strongly agree	Strongly agree
male	25	Single	Primary	PA intern	Trainee	3years or less	3years or less	Yes	Never	Yes	No	No	No	No	No	No	No	No	No	No	100	Strongly agree	Strongly agree	Strongly agree	Strongly agree	Strongly agree	Strongly agree
male	32	married	Primary	PA	Permanent	3years or less	3years or less	Yes	monthly	Yes	Yes	No	Yes	Yes	Yes	Yes	Yes	Yes	Yes	Yes	72.7	Strongly agree	Strongly agree	Strongly agree	Strongly agree	Strongly agree	Strongly agree
female	43	Single	Primary	PA	Permanent	3years or less	3years or less	Yes	monthly	Yes	No	No	No	Yes	No	No	No	No	No	No	81.8	Strongly agree	Strongly agree	Strongly agree	Strongly agree	Strongly agree	Strongly agree
female	40	married	Primary	PA	Permanent	More_than 6 to 10years	More_than 3 to 6years	Yes	Never	Yes	Yes	No	No	No	No	No	No	No	No	No	90.9	Strongly agree	Strongly agree	Strongly agree	Strongly agree	Strongly agree	Strongly agree
male	48	married	Primary	PA	Permanent	More than 10years	More_than 6 to 10years	Yes	monthly	Yes	Yes	No	No	No	Yes	Yes	Yes	No	No	No	81.8	Agree	Strongly agree	Neutral	Agree	Disagree	Disagree
male	43	married	Primary	PA	Permanent	More_than 6 to 10years	More_than 6 to 10years	Yes	Quartely	No	No	No	Yes	No	No	No	No	Yes	No	Yes	63.6	Strongly agree	Strongly agree	Strongly agree	Strongly agree	Strongly agree	Strongly agree
male	36	married	Primary	others	Permanent	3years or less	3years or less	No	monthly	Yes	No	No	No	No	No	No	No	No	No	No	36.4	Neutral	Strongly disagree	Disagree	Disagree	Strongly disagree	Strongly disagree
male	30	Single	Primary	Nurse presciber	Permanent	More_than 6 to 10years	3years or less	Yes	Never	Yes	Yes	No	Yes	No	Yes	Yes	Yes	No	No	No	45.5	Neutral	Strongly agree	Strongly agree	Agree	Neutral	Strongly agree
male	28	Single	Primary	Nurse presciber	Permanent	3years or less	3years or less	Yes	monthly	Yes	Yes	No	No	No	Yes	No	No	No	No	No	72.7	Neutral	Strongly agree	Agree	Strongly agree	Neutral	Strongly agree
male	29	married	Primary	MO	Permanent	3years or less	3years or less	Yes	Never	Yes	Yes	Yes	No	No	Yes	Yes	No	No	No	No	72.7	Strongly agree	Strongly agree	Strongly agree	Strongly agree	Strongly agree	Strongly agree
female	36	Single	Primary	Nurse presciber	Permanent	More_than 3 to 6years	More_than 3 to 6years	No	Never	Yes	No	No	No	No	No	Yes	No	No	No	No	72.7	Agree	Neutral	Neutral	Agree	Neutral	Neutral
male	35	Single	Primary	PA intern	Permanent	3years or less	3years or less	Yes	Quartely	Yes	No	No	Yes	No	Yes	Yes	Yes	No	No	No	72.7	Strongly agree	Strongly agree	Strongly agree	Strongly agree	Strongly agree	Strongly agree
male	34	married	Primary	Nurse presciber	Permanent	3years or less	3years or less	Yes	Quartely	No	No	No	Yes	No	Yes	Yes	No	No	No	No	81.8	Agree	Strongly agree	Strongly agree	Neutral	Neutral	Strongly agree
female	28	Single	Primary	PA	Permanent	More_than 3 to 6years	3years or less	No	Never	Yes	Yes	Yes	No	No	Yes	No	No	No	No	No	72.7	Agree	Strongly agree	Neutral	Strongly agree	Neutral	Strongly agree
male	31	Single	Primary	PA	Permanent	More_than 3 to 6years	More_than 3 to 6years	Yes	Quartely	Yes	Yes	No	Yes	No	Yes	Yes	Yes	No	No	Yes	72.7	Strongly agree	Strongly agree	Strongly agree	Strongly agree	Strongly agree	Strongly agree
female	33	Single	Primary	MO	Permanent	More_than 3 to 6years	More_than 3 to 6years	Yes	Quartely	Yes	Yes	Yes	Yes	No	Yes	Yes	No	No	No	No	72.7	Strongly agree	Strongly agree	Strongly agree	Strongly agree	Strongly agree	Strongly agree
female	38	married	Primary	others	Permanent	More_than 6 to 10years	3years or less	No	Never	No	Yes	No	No	No	No	No	No	No	No	No	63.6	Strongly agree	Strongly agree	Neutral	Strongly agree	Neutral	Agree
female	35	Single	Primary	Nurse presciber	Permanent	More_than 6 to 10years	More_than 6 to 10years	No	annually	No	No	No	No	Yes	No	Yes	No	No	No	No	63.6	Strongly agree	Strongly agree	Neutral	Neutral	Agree	Strongly agree
male	30	Single	Primary	PA intern	Trainee	3years or less	3years or less	Yes	monthly	Yes	Yes	Yes	Yes	No	Yes	No	No	Yes	Yes	No	72.7	Strongly agree	Strongly agree	Strongly agree	Strongly agree	Strongly agree	Strongly agree
female	25	Single	Primary	PA intern	Trainee	3years or less	3years or less	Yes	Quartely	Yes	No	Yes	Yes	No	No	No	No	Yes	Yes	Yes	90.9	Strongly agree	Strongly agree	Agree	Neutral	Neutral	Strongly agree
male	43	married	Primary	MO	Permanent	More_than 3 to 6years	More_than 3 to 6years	Yes	monthly	Yes	Yes	No	Yes	No	Yes	Yes	Yes	Yes	Yes	Yes	81.8	Strongly agree	Strongly agree	Strongly agree	Strongly agree	Strongly agree	Strongly agree
male	28	Single	Primary	PA	Permanent	3years or less	3years or less	Yes	monthly	Yes	Yes	Yes	Yes	No	Yes	Yes	Yes	Yes	Yes	Yes	100	Strongly agree	Strongly agree	Strongly agree	Strongly agree	Strongly agree	Strongly agree
male	41	married	Primary	MO	Permanent	3years or less	3years or less	No	Never	Yes	Yes	Yes	No	No	Yes	Yes	No	Yes	Yes	No	81.8	Strongly agree	Strongly agree	Strongly agree	Strongly agree	Strongly agree	Strongly agree
female	32	Single	Primary	Nurse presciber	Permanent	More_than 6 to 10years	More_than 6 to 10years	Yes	annually	No	Yes	No	Yes	No	Yes	No	No	No	No	No	63.6	Agree	Agree	Disagree	Disagree	Disagree	Strongly disagree
female	30	married	Primary	Nurse presciber	Permanent	3years or less	3years or less	Yes	annually	No	Yes	No	Yes	No	Yes	No	No	No	No	No	54.5	Disagree	Neutral	Strongly disagree	Disagree	Strongly disagree	Strongly disagree
female	53	married	Primary	Nurse presciber	Permanent	More than 10years	More than 10years	Yes	annually	No	Yes	No	Yes	No	Yes	No	No	No	No	No	63.6	Neutral	Neutral	Agree	Neutral	Neutral	Agree
female	32	married	Primary	Nurse presciber	Permanent	More_than 6 to 10years	More_than 6 to 10years	No	Never	Yes	No	No	No	No	Yes	No	No	Yes	No	No	72.7	Strongly agree	Strongly agree	Strongly agree	Strongly agree	Strongly agree	Strongly agree
female	38	married	Primary	Nurse presciber	Permanent	More_than 3 to 6years	3years or less	No	Never	Yes	No	No	No	No	Yes	No	No	No	No	No	63.6	Strongly agree	Strongly agree	Neutral	Strongly agree	Neutral	Agree
female	36	married	Primary	others	Permanent	3years or less	3years or less	Yes	annually	No	Yes	No	Yes	No	Yes	Yes	Yes	Yes	Yes	No	54.5	Disagree	Disagree	Neutral	Neutral	Neutral	Disagree
female	24	Single	Primary	PA intern	Trainee	3years or less	3years or less	Yes	Quartely	Yes	No	Yes	Yes	No	Yes	Yes	Yes	Yes	Yes	Yes	81.8	Strongly agree	Strongly agree	Neutral	Agree	Neutral	Strongly agree
